# Supplementary material for: Integrative Population Genomics Reveals Niche Differentiation and Gene Flow in Chinese Sclerophyllous Oaks (Quercus Sect. Ilex)
Source: Plants (Basel). 2025 Aug 3;14(15):2403. doi: 10.3390/plants14152403 (PMC12349489; doi:10.3390/plants14152403)
Supplement: Supplementary file 1 [file plants-14-02403-s001.zip]

Archive with 1 entries (1 files):
- plants-3729462-supplementary.pdf
